# Supplementary material for: Association between physicians’ and patients’ perspectives of shared decision making in primary care settings in Japan: The impact of environmental factors
Source: PLoS One. 2021 Feb 10;16(2):e0246518. doi: 10.1371/journal.pone.0246518 (PMC7875412; doi:10.1371/journal.pone.0246518)
Supplement: S1 Dataset — (XLSX) [file pone.0246518.s001.xlsx]

## Sheet: Datebase
ID	Nurses' attendance	Physician_SDM1	Physician_SDM2	Physician_SDM3	Physician_SDM4	Physician_SDM5	Physician_SDM6	Physician_SDM7	Physician_SDM8	Physician_SDM9	Physician_SDMtotal	Patient_SDM1	Patient_SDM2	Patient_SDM3	Patient_SDM4	Patient_SDM5	Patient_SDM6	Patient_SDM7	Patient_SDM8	Patient_SDM9	Patient_SDMtotal	Initiating the session	Gathering information	Providing structure	Building the relationship	Explanation	Planning	Closing the sesshon	PCMI	Total score of PCMI
1	1	0	0	8.88889	0	2.22222	0	0	2.22222	6.66667	20	8.88889	8.88889	8.88889	6.66667	6.66667	6.66667	6.66667	6.66667	6.66667	66.6667	9	5	8	6	8	7	9	3	55
2	1	8.88889	2.22222	2.22222	0	2.22222	2.22222	0	2.22222	6.66667	26.6667	8.88889	8.88889	8.88889	8.88889	8.88889	6.66667	6.66667	8.88889	6.66667	73.3333	9	6	8	7	7	8	9	3	57
3	1	8.88889	2.22222	6.66667	0	6.66667	4.44444	2.22222	2.22222	8.88889	42.2222	11.1111	11.1111	6.66667	8.88889	8.88889	6.66667	8.88889	6.66667	11.1111	80	8	6	8	7	9	8	9	3	58
4	1	8.88889	6.66667	6.66667	6.66667	6.66667	6.66667	4.44444	6.66667	6.66667	60	8.88889	8.88889	8.88889	8.88889	8.88889	8.88889	8.88889	8.88889	11.1111	82.2222	8	10	6	9	7	8	9	3	60
5	1	8.88889	6.66667	6.66667	6.66667	8.88889	8.88889	6.66667	6.66667	11.1111	71.1111	11.1111	11.1111	11.1111	11.1111	8.88889	11.1111	11.1111	11.1111	11.1111	97.7778	9	10	9	9	9	10	12	4	72
6	1	8.88889	4.44444	4.44444	4.44444	8.88889	6.66667	4.44444	4.44444	11.1111	57.7778	11.1111	11.1111	11.1111	11.1111	11.1111	11.1111	11.1111	11.1111	11.1111	100	12	11	9	8	12	11	10	4	77
7	1	8.88889	4.44444	6.66667	6.66667	6.66667	6.66667	4.44444	6.66667	6.66667	57.7778	11.1111	11.1111	11.1111	8.88889	8.88889	8.88889	8.88889	8.88889	8.88889	86.6667	12	9	9	8	11	12	12	4	77
8	1	8.88889	8.88889	8.88889	8.88889	4.44444	8.88889	4.44444	6.66667	11.1111	71.1111	11.1111	11.1111	11.1111	11.1111	11.1111	11.1111	11.1111	11.1111	11.1111	100	11	10	9	8	8	11	12	4	73
9	1	8.88889	4.44444	6.66667	4.44444	8.88889	8.88889	4.44444	8.88889	8.88889	64.4444	8.88889	11.1111	4.44444	4.44444	8.88889	8.88889	0	6.66667	6.66667	60	12	11	8	9	9	8	9	3	69
10	1	8.88889	8.88889	8.88889	4.44444	8.88889	8.88889	8.88889	8.88889	8.88889	75.5556	11.1111	11.1111	11.1111	11.1111	11.1111	11.1111	11.1111	11.1111	11.1111	100	12	9	7	8	9	11	12	4	72
11	1	11.1111	8.88889	8.88889	4.44444	8.88889	8.88889	6.66667	8.88889	8.88889	75.5556	11.1111	11.1111	11.1111	11.1111	11.1111	11.1111	11.1111	11.1111	11.1111	100	12	10	8	10	11	12	10	4	77
12	1	8.88889	4.44444	4.44444	4.44444	6.66667	8.88889	4.44444	4.44444	11.1111	57.7778	8.88889	8.88889	11.1111	11.1111	8.88889	6.66667	8.88889	8.88889	8.88889	82.2222	10	11	10	11	9	7	9	3	70
13	1	6.66667	6.66667	4.44444	4.44444	4.44444	6.66667	8.88889	6.66667	11.1111	60	11.1111	11.1111	11.1111	11.1111	11.1111	11.1111	11.1111	11.1111	11.1111	100	9	9	8	8	9	8	12	3	66
14	1	8.88889	4.44444	4.44444	4.44444	6.66667	4.44444	4.44444	4.44444	8.88889	51.1111	11.1111	11.1111	11.1111	11.1111	11.1111	11.1111	11.1111	11.1111	11.1111	100	9	8	9	9	9	6	9	4	63
15	1	11.1111	8.88889	11.1111	6.66667	8.88889	8.88889	8.88889	8.88889	11.1111	84.4444	8.88889	8.88889	11.1111	11.1111	11.1111	11.1111	8.88889	8.88889	11.1111	91.1111	12	10	6	12	10	12	12	4	78
16	1	11.1111	2.22222	2.22222	2.22222	4.44444	6.66667	2.22222	2.22222	11.1111	44.4444	8.88889	11.1111	8.88889	11.1111	11.1111	11.1111	4.44444	8.88889	6.66667	82.2222	4	8	5	7	5	7	12	2	50
17	1	6.66667	6.66667	11.1111	11.1111	11.1111	8.88889	8.88889	11.1111	11.1111	86.6667	11.1111	11.1111	8.88889	8.88889	8.88889	11.1111	6.66667	6.66667	8.88889	82.2222	12	12	12	11	12	11	12	4	86
18	1	11.1111	8.88889	8.88889	8.88889	8.88889	8.88889	8.88889	8.88889	8.88889	82.2222	11.1111	11.1111	11.1111	11.1111	11.1111	11.1111	11.1111	11.1111	11.1111	100	12	12	12	12	11	11	12	4	86
19	1	11.1111	11.1111	8.88889	6.66667	8.88889	8.88889	8.88889	11.1111	8.88889	84.4444	4.44444	4.44444	6.66667	4.44444	11.1111	8.88889	6.66667	8.88889	8.88889	64.4444	12	12	12	11	12	12	12	4	87
20	1	8.88889	11.1111	8.88889	8.88889	8.88889	11.1111	6.66667	11.1111	11.1111	86.6667	8.88889	11.1111	11.1111	11.1111	8.88889	11.1111	8.88889	8.88889	11.1111	91.1111	12	10	10	12	11	11	12	4	82
21	1	11.1111	11.1111	8.88889	8.88889	8.88889	6.66667	6.66667	11.1111	11.1111	84.4444	8.88889	8.88889	8.88889	8.88889	8.88889	8.88889	8.88889	8.88889	8.88889	80	11	11	10	12	12	12	12	4	84
22	1	8.88889	6.66667	6.66667	6.66667	6.66667	8.88889	6.66667	11.1111	11.1111	73.3333	11.1111	11.1111	11.1111	11.1111	11.1111	11.1111	11.1111	11.1111	11.1111	100	10	10	8	10	10	12	10	3	73
23	1	8.88889	8.88889	6.66667	11.1111	11.1111	6.66667	6.66667	8.88889	11.1111	80	8.88889	8.88889	8.88889	8.88889	8.88889	8.88889	8.88889	8.88889	8.88889	80	9	11	10	12	11	12	10	3	78
24	1	8.88889	11.1111	8.88889	8.88889	6.66667	11.1111	6.66667	8.88889	11.1111	82.2222	11.1111	11.1111	11.1111	11.1111	11.1111	11.1111	11.1111	11.1111	11.1111	100	9	9	9	11	10	12	10	4	74
25	1	8.88889	8.88889	6.66667	11.1111	11.1111	11.1111	6.66667	8.88889	8.88889	82.2222	11.1111	11.1111	6.66667	8.88889	8.88889	11.1111	11.1111	11.1111	11.1111	91.1111	9	10	10	10	10	10	12	3	74
26	1	11.1111	8.88889	6.66667	6.66667	6.66667	8.88889	6.66667	6.66667	8.88889	71.1111	8.88889	8.88889	8.88889	8.88889	8.88889	8.88889	8.88889	8.88889	11.1111	82.2222	9	10	10	11	11	10	11	3	75
27	1	8.88889	6.66667	6.66667	6.66667	6.66667	6.66667	6.66667	11.1111	11.1111	71.1111	8.88889	8.88889	8.88889	8.88889	11.1111	11.1111	6.66667	11.1111	11.1111	86.6667	10	9	11	11	10	10	10	3	74
28	1	8.88889	6.66667	8.88889	11.1111	8.88889	8.88889	6.66667	8.88889	8.88889	77.7778	11.1111	11.1111	11.1111	11.1111	11.1111	11.1111	4.44444	11.1111	11.1111	93.3333	11	10	10	11	12	10	10	3	77
29	1	11.1111	11.1111	11.1111	8.88889	8.88889	11.1111	8.88889	8.88889	11.1111	91.1111	8.88889	6.66667	11.1111	6.66667	8.88889	11.1111	4.44444	4.44444	8.88889	71.1111	10	10	12	11	12	12	12	4	83
30	1	8.88889	8.88889	6.66667	8.88889	8.88889	8.88889	6.66667	8.88889	8.88889	75.5556	0	11.1111	0	0	11.1111	0	0	11.1111	11.1111	44.4444	11	12	12	12	12	12	12	4	87
31	1	8.88889	8.88889	6.66667	6.66667	6.66667	11.1111	8.88889	8.88889	8.88889	75.5556	11.1111	11.1111	11.1111	11.1111	11.1111	11.1111	11.1111	11.1111	11.1111	100	10	9	9	9	9	9	9	3	67
32	1	8.88889	8.88889	6.66667	6.66667	8.88889	8.88889	6.66667	8.88889	8.88889	73.3333	11.1111	6.66667	8.88889	8.88889	11.1111	11.1111	11.1111	11.1111	8.88889	88.8889	11	12	11	10	11	12	12	3	82
33	1	11.1111	11.1111	8.88889	8.88889	8.88889	11.1111	8.88889	8.88889	8.88889	86.6667	11.1111	11.1111	11.1111	6.66667	11.1111	11.1111	8.88889	8.88889	11.1111	91.1111	9	11	9	12	11	12	12	3	79
34	1	8.88889	8.88889	4.44444	4.44444	8.88889	6.66667	6.66667	8.88889	11.1111	68.8889	11.1111	11.1111	11.1111	11.1111	11.1111	11.1111	11.1111	11.1111	11.1111	100	11	12	10	11	11	12	12	4	83
35	1	8.88889	6.66667	4.44444	4.44444	6.66667	4.44444	4.44444	4.44444	6.66667	51.1111	4.44444	4.44444	0	0	8.88889	0	0	0	0	17.7778	12	11	12	11	10	9	9	4	78
36	1	8.88889	8.88889	11.1111	8.88889	11.1111	11.1111	8.88889	11.1111	11.1111	91.1111	11.1111	11.1111	11.1111	11.1111	11.1111	11.1111	11.1111	11.1111	11.1111	100	11	12	11	12	12	12	12	4	86
37	1	11.1111	11.1111	11.1111	11.1111	11.1111	11.1111	11.1111	11.1111	11.1111	100	11.1111	11.1111	11.1111	11.1111	11.1111	11.1111	8.88889	11.1111	11.1111	97.7778	11	12	12	12	12	12	12	4	87
38	1	11.1111	11.1111	8.88889	8.88889	11.1111	11.1111	8.88889	11.1111	11.1111	93.3333	11.1111	8.88889	8.88889	8.88889	8.88889	11.1111	6.66667	6.66667	11.1111	82.2222	11	10	12	12	10	12	12	4	83
39	1	8.88889	8.88889	8.88889	11.1111	8.88889	8.88889	6.66667	8.88889	8.88889	80	8.88889	8.88889	8.88889	8.88889	8.88889	8.88889	8.88889	11.1111	11.1111	84.4444	10	10	12	12	9	12	11	4	80
40	1	6.66667	6.66667	6.66667	6.66667	8.88889	6.66667	4.44444	8.88889	8.88889	64.4444	8.88889	11.1111	8.88889	2.22222	8.88889	8.88889	4.44444	8.88889	8.88889	71.1111	9	8	9	9	9	8	9	3	64
41	1	6.66667	8.88889	6.66667	6.66667	8.88889	8.88889	6.66667	6.66667	8.88889	68.8889	11.1111	11.1111	11.1111	11.1111	11.1111	11.1111	8.88889	8.88889	11.1111	95.5556	12	10	11	11	11	12	12	4	83
42	1	8.88889	8.88889	6.66667	6.66667	8.88889	4.44444	4.44444	8.88889	8.88889	66.6667	6.66667	6.66667	6.66667	6.66667	6.66667	8.88889	4.44444	6.66667	6.66667	60	12	11	12	9	10	12	12	4	82
43	1	8.88889	8.88889	8.88889	8.88889	8.88889	8.88889	6.66667	11.1111	11.1111	82.2222	8.88889	11.1111	11.1111	11.1111	11.1111	11.1111	11.1111	11.1111	11.1111	97.7778	12	12	11	11	12	12	12	4	86
44	1	8.88889	8.88889	8.88889	6.66667	8.88889	8.88889	6.66667	8.88889	11.1111	77.7778	11.1111	11.1111	11.1111	11.1111	11.1111	11.1111	11.1111	11.1111	11.1111	100	11	12	11	10	12	12	12	4	84
45	1	8.88889	8.88889	8.88889	6.66667	6.66667	8.88889	8.88889	8.88889	8.88889	75.5556	11.1111	11.1111	11.1111	11.1111	8.88889	8.88889	11.1111	11.1111	11.1111	95.5556	12	12	10	10	11	12	12	4	83
46	1	4.44444	4.44444	4.44444	4.44444	6.66667	4.44444	4.44444	6.66667	6.66667	46.6667	8.88889	11.1111	11.1111	8.88889	11.1111	11.1111	6.66667	11.1111	11.1111	91.1111	9	11	10	9	9	10	9	3	70
47	0	11.1111	4.44444	4.44444	8.88889	4.44444	8.88889	4.44444	6.66667	8.88889	62.2222	11.1111	11.1111	11.1111	11.1111	11.1111	11.1111	11.1111	11.1111	11.1111	100	9	8	8	8	8	9	9	3	62
48	1	8.88889	6.66667	11.1111	2.22222	8.88889	11.1111	2.22222	11.1111	11.1111	73.3333	11.1111	11.1111	6.66667	4.44444	11.1111	8.88889	11.1111	11.1111	11.1111	86.6667	12	11	9	12	12	11	9	4	80
49	1	8.88889	4.44444	4.44444	6.66667	8.88889	4.44444	2.22222	8.88889	8.88889	57.7778	8.88889	6.66667	8.88889	8.88889	8.88889	8.88889	8.88889	8.88889	11.1111	80	12	12	12	12	12	12	11	4	87
50	1	6.66667	6.66667	4.44444	4.44444	8.88889	8.88889	4.44444	4.44444	11.1111	60	8.88889	11.1111	11.1111	11.1111	11.1111	8.88889	8.88889	8.88889	8.88889	88.8889	12	12	12	12	12	12	12	4	88
51	1	8.88889	8.88889	8.88889	6.66667	8.88889	8.88889	6.66667	8.88889	8.88889	75.5556	11.1111	11.1111	11.1111	11.1111	11.1111	11.1111	11.1111	11.1111	11.1111	100	11	9	9	9	9	9	9	3	68
52	1	11.1111	8.88889	8.88889	8.88889	8.88889	8.88889	8.88889	8.88889	8.88889	82.2222	11.1111	11.1111	11.1111	11.1111	11.1111	11.1111	11.1111	11.1111	11.1111	100	9	9	9	9	9	9	9	3	66
53	1	4.44444	6.66667	6.66667	6.66667	6.66667	6.66667	4.44444	4.44444	8.88889	55.5556	11.1111	11.1111	11.1111	11.1111	11.1111	11.1111	11.1111	11.1111	11.1111	100	9	8	7	9	9	9	9	3	63
54	1	4.44444	8.88889	8.88889	4.44444	6.66667	6.66667	4.44444	6.66667	6.66667	57.7778	8.88889	11.1111	6.66667	6.66667	11.1111	8.88889	8.88889	8.88889	8.88889	80	9	9	8	9	9	9	9	3	65
55	1	8.88889	11.1111	6.66667	11.1111	8.88889	11.1111	6.66667	8.88889	11.1111	84.4444	11.1111	11.1111	11.1111	11.1111	11.1111	11.1111	8.88889	11.1111	11.1111	97.7778	11	11	11	12	12	12	12	4	85
56	1	6.66667	8.88889	4.44444	4.44444	8.88889	4.44444	2.22222	4.44444	8.88889	53.3333	8.88889	8.88889	6.66667	6.66667	6.66667	8.88889	6.66667	6.66667	8.88889	68.8889	10	9	10	9	10	11	11	3	73
57	1	6.66667	8.88889	6.66667	4.44444	6.66667	6.66667	0	6.66667	8.88889	55.5556	11.1111	11.1111	11.1111	11.1111	11.1111	11.1111	11.1111	11.1111	11.1111	100	12	8	10	11	9	10	11	4	75
58	0	6.66667	6.66667	4.44444	4.44444	11.1111	8.88889	4.44444	11.1111	11.1111	68.8889	11.1111	11.1111	11.1111	11.1111	11.1111	11.1111	11.1111	11.1111	11.1111	100	11	10	8	9	11	9	11	4	73
59	0	8.88889	8.88889	8.88889	8.88889	8.88889	11.1111	6.66667	8.88889	11.1111	82.2222	8.88889	8.88889	11.1111	11.1111	11.1111	11.1111	8.88889	11.1111	11.1111	93.3333	10	10	7	12	11	10	10	4	74
60	0	8.88889	4.44444	8.88889	8.88889	8.88889	4.44444	6.66667	8.88889	8.88889	68.8889	8.88889	11.1111	8.88889	11.1111	11.1111	11.1111	11.1111	8.88889	11.1111	93.3333	8	7	10	9	11	8	9	4	66
61	0	8.88889	6.66667	6.66667	6.66667	11.1111	4.44444	4.44444	11.1111	11.1111	71.1111	11.1111	8.88889	11.1111	11.1111	11.1111	11.1111	11.1111	11.1111	11.1111	97.7778	12	10	10	10	12	9	12	3	78
62	0	8.88889	6.66667	8.88889	4.44444	11.1111	4.44444	4.44444	11.1111	11.1111	71.1111	11.1111	11.1111	11.1111	11.1111	11.1111	11.1111	6.66667	11.1111	8.88889	93.3333	11	11	10	12	11	11	11	4	81
63	0	8.88889	6.66667	6.66667	8.88889	11.1111	8.88889	4.44444	8.88889	11.1111	75.5556	11.1111	11.1111	11.1111	11.1111	11.1111	11.1111	8.88889	8.88889	11.1111	95.5556	10	9	10	10	10	10	11	4	74
64	0	8.88889	6.66667	11.1111	8.88889	8.88889	4.44444	4.44444	8.88889	11.1111	73.3333	8.88889	8.88889	11.1111	11.1111	8.88889	8.88889	6.66667	8.88889	8.88889	82.2222	11	9	8	9	12	11	12	4	76
65	0	6.66667	6.66667	8.88889	6.66667	11.1111	4.44444	4.44444	8.88889	11.1111	68.8889	11.1111	11.1111	11.1111	8.88889	11.1111	8.88889	11.1111	8.88889	11.1111	93.3333	11	10	10	11	9	10	9	4	74
66	0	6.66667	4.44444	11.1111	8.88889	11.1111	6.66667	6.66667	8.88889	11.1111	75.5556	8.88889	11.1111	8.88889	6.66667	8.88889	8.88889	6.66667	8.88889	8.88889	77.7778	10	9	8	11	11	10	8	4	71
67	0	8.88889	6.66667	6.66667	4.44444	6.66667	4.44444	8.88889	8.88889	8.88889	64.4444	8.88889	8.88889	8.88889	8.88889	11.1111	11.1111	11.1111	11.1111	11.1111	91.1111	10	10	8	10	10	10	11	3	72
68	0	8.88889	6.66667	6.66667	4.44444	11.1111	4.44444	6.66667	8.88889	11.1111	68.8889	11.1111	11.1111	8.88889	8.88889	8.88889	8.88889	6.66667	8.88889	11.1111	84.4444	10	10	9	9	10	10	10	4	72
69	0	8.88889	6.66667	4.44444	8.88889	8.88889	4.44444	2.22222	8.88889	8.88889	62.2222	11.1111	11.1111	11.1111	11.1111	11.1111	11.1111	11.1111	11.1111	11.1111	100	10	9	10	8	12	11	10	4	74
70	0	8.88889	11.1111	8.88889	11.1111	11.1111	6.66667	8.88889	11.1111	11.1111	88.8889	8.88889	11.1111	8.88889	8.88889	8.88889	11.1111	0	8.88889	8.88889	75.5556	11	10	10	10	10	11	11	3	76
71	0	8.88889	8.88889	6.66667	8.88889	11.1111	4.44444	6.66667	8.88889	11.1111	75.5556	6.66667	6.66667	8.88889	6.66667	6.66667	6.66667	6.66667	6.66667	6.66667	62.2222	12	11	11	10	11	9	12	4	80
72	0	8.88889	11.1111	4.44444	6.66667	8.88889	4.44444	4.44444	4.44444	8.88889	62.2222	8.88889	8.88889	6.66667	6.66667	8.88889	8.88889	4.44444	8.88889	8.88889	71.1111	11	9	10	8	10	11	11	3	73
73	0	8.88889	11.1111	8.88889	8.88889	11.1111	6.66667	4.44444	8.88889	11.1111	80	6.66667	6.66667	6.66667	6.66667	6.66667	6.66667	6.66667	6.66667	8.88889	62.2222	10	10	8	8	10	12	11	4	73
74	0	8.88889	8.88889	11.1111	8.88889	6.66667	4.44444	4.44444	8.88889	11.1111	73.3333	11.1111	11.1111	11.1111	11.1111	11.1111	11.1111	8.88889	11.1111	11.1111	97.7778	12	10	10	10	8	12	12	4	78
75	0	6.66667	8.88889	6.66667	6.66667	11.1111	4.44444	4.44444	6.66667	11.1111	66.6667	8.88889	8.88889	8.88889	8.88889	8.88889	8.88889	8.88889	8.88889	8.88889	80	11	10	10	8	11	11	12	4	77
76	0	8.88889	11.1111	6.66667	8.88889	11.1111	11.1111	8.88889	11.1111	11.1111	88.8889	8.88889	8.88889	8.88889	8.88889	8.88889	6.66667	8.88889	8.88889	11.1111	80	11	10	10	10	11	12	10	4	78
77	1	8.88889	11.1111	8.88889	4.44444	8.88889	11.1111	6.66667	11.1111	11.1111	82.2222	8.88889	8.88889	11.1111	11.1111	11.1111	11.1111	11.1111	11.1111	11.1111	95.5556	12	12	11	12	12	12	11	4	86
78	1	8.88889	8.88889	8.88889	4.44444	8.88889	11.1111	8.88889	11.1111	11.1111	82.2222	11.1111	11.1111	8.88889	8.88889	11.1111	11.1111	11.1111	11.1111	11.1111	95.5556	9	12	11	12	10	12	12	4	82
79	1	8.88889	4.44444	2.22222	4.44444	6.66667	6.66667	2.22222	4.44444	8.88889	48.8889	11.1111	11.1111	11.1111	8.88889	11.1111	8.88889	8.88889	11.1111	11.1111	93.3333	12	12	12	11	10	10	12	3	82
80	1	6.66667	8.88889	4.44444	4.44444	4.44444	8.88889	4.44444	4.44444	11.1111	57.7778	11.1111	11.1111	6.66667	4.44444	8.88889	11.1111	6.66667	8.88889	11.1111	80	12	12	12	11	12	12	12	4	87
81	1	11.1111	11.1111	11.1111	8.88889	11.1111	11.1111	8.88889	11.1111	11.1111	95.5556	4.44444	6.66667	8.88889	6.66667	8.88889	8.88889	4.44444	11.1111	11.1111	71.1111	11	12	11	12	11	12	12	4	85
82	1	8.88889	11.1111	8.88889	8.88889	8.88889	11.1111	6.66667	8.88889	11.1111	84.4444	11.1111	11.1111	11.1111	11.1111	11.1111	11.1111	11.1111	11.1111	11.1111	100	12	12	11	12	12	12	12	4	87
83	1	8.88889	8.88889	8.88889	6.66667	8.88889	8.88889	4.44444	11.1111	11.1111	77.7778	11.1111	11.1111	11.1111	11.1111	11.1111	11.1111	11.1111	11.1111	11.1111	100	11	12	12	12	11	11	12	4	85
84	1	8.88889	11.1111	2.22222	6.66667	11.1111	11.1111	2.22222	8.88889	11.1111	73.3333	11.1111	11.1111	11.1111	11.1111	11.1111	11.1111	11.1111	11.1111	11.1111	100	12	12	12	12	12	11	12	4	87
85	1	8.88889	8.88889	8.88889	8.88889	8.88889	11.1111	6.66667	8.88889	11.1111	82.2222	11.1111	11.1111	11.1111	11.1111	11.1111	11.1111	11.1111	11.1111	11.1111	100	8	8	10	10	10	11	12	3	72
86	1	4.44444	8.88889	8.88889	4.44444	8.88889	11.1111	4.44444	11.1111	11.1111	73.3333	8.88889	8.88889	8.88889	8.88889	8.88889	8.88889	4.44444	8.88889	11.1111	77.7778	12	12	10	12	12	12	12	4	86
87	1	8.88889	8.88889	8.88889	4.44444	8.88889	11.1111	4.44444	8.88889	8.88889	73.3333	8.88889	8.88889	8.88889	6.66667	8.88889	8.88889	8.88889	8.88889	8.88889	77.7778	12	12	12	12	12	12	12	4	88
88	1	6.66667	4.44444	4.44444	4.44444	8.88889	6.66667	0	8.88889	11.1111	55.5556	11.1111	11.1111	8.88889	11.1111	8.88889	11.1111	6.66667	11.1111	11.1111	91.1111	9	9	10	8	10	9	10	3	68
89	1	11.1111	6.66667	8.88889	8.88889	6.66667	11.1111	4.44444	8.88889	11.1111	77.7778	11.1111	11.1111	11.1111	11.1111	8.88889	11.1111	8.88889	11.1111	8.88889	93.3333	11	8	9	8	10	11	11	3	71
90	1	6.66667	4.44444	4.44444	6.66667	6.66667	2.22222	2.22222	6.66667	8.88889	48.8889	11.1111	11.1111	11.1111	6.66667	11.1111	6.66667	6.66667	11.1111	11.1111	86.6667	9	7	10	8	10	11	9	3	67
91	1	6.66667	8.88889	6.66667	4.44444	8.88889	8.88889	4.44444	6.66667	8.88889	64.4444	11.1111	11.1111	11.1111	11.1111	11.1111	11.1111	11.1111	11.1111	11.1111	100	11	7	8	8	9	10	10	3	66
92	1	8.88889	6.66667	6.66667	8.88889	6.66667	4.44444	2.22222	8.88889	11.1111	64.4444	11.1111	11.1111	8.88889	11.1111	11.1111	11.1111	11.1111	11.1111	11.1111	97.7778	12	10	9	7	9	12	10	3	72
93	1	4.44444	8.88889	2.22222	4.44444	8.88889	4.44444	2.22222	6.66667	8.88889	51.1111	8.88889	8.88889	6.66667	6.66667	8.88889	8.88889	8.88889	8.88889	11.1111	77.7778	10	9	11	7	11	9	11	4	72
94	1	8.88889	11.1111	8.88889	6.66667	6.66667	11.1111	8.88889	8.88889	8.88889	80	8.88889	8.88889	8.88889	8.88889	8.88889	8.88889	8.88889	8.88889	8.88889	80	11	10	7	10	11	10	12	4	75
95	1	6.66667	6.66667	4.44444	4.44444	6.66667	8.88889	2.22222	6.66667	8.88889	55.5556	8.88889	8.88889	8.88889	8.88889	8.88889	8.88889	8.88889	8.88889	8.88889	80	10	8	10	7	10	9	12	3	69
96	1	8.88889	6.66667	11.1111	6.66667	11.1111	8.88889	6.66667	8.88889	11.1111	80	11.1111	11.1111	11.1111	11.1111	11.1111	11.1111	11.1111	11.1111	8.88889	97.7778	9	10	10	9	10	11	11	3	73
97	1	8.88889	6.66667	8.88889	8.88889	8.88889	8.88889	6.66667	8.88889	11.1111	77.7778	11.1111	11.1111	8.88889	8.88889	11.1111	11.1111	8.88889	8.88889	8.88889	88.8889	10	8	8	9	11	11	10	3	70
98	1	6.66667	6.66667	4.44444	4.44444	8.88889	6.66667	4.44444	6.66667	8.88889	57.7778	8.88889	8.88889	8.88889	8.88889	8.88889	8.88889	8.88889	8.88889	8.88889	80	10	9	8	9	9	11	10	3	69
99	1	6.66667	6.66667	2.22222	2.22222	8.88889	8.88889	2.22222	6.66667	11.1111	55.5556	11.1111	11.1111	11.1111	11.1111	11.1111	11.1111	11.1111	11.1111	11.1111	100	11	10	12	10	11	11	8	3	76
100	1	8.88889	11.1111	6.66667	8.88889	6.66667	11.1111	4.44444	8.88889	8.88889	75.5556	11.1111	11.1111	8.88889	8.88889	11.1111	8.88889	6.66667	8.88889	11.1111	86.6667	11	9	11	10	8	10	8	3	70
101	1	8.88889	8.88889	6.66667	8.88889	8.88889	8.88889	6.66667	8.88889	8.88889	75.5556	11.1111	11.1111	11.1111	8.88889	8.88889	8.88889	8.88889	8.88889	8.88889	86.6667	9	9	9	9	9	9	8	3	65
102	1	11.1111	6.66667	8.88889	6.66667	8.88889	11.1111	6.66667	8.88889	8.88889	77.7778	8.88889	11.1111	11.1111	11.1111	11.1111	11.1111	11.1111	11.1111	11.1111	97.7778	10	9	7	11	9	9	9	3	67
103	1	8.88889	11.1111	8.88889	6.66667	6.66667	11.1111	6.66667	11.1111	11.1111	82.2222	11.1111	11.1111	11.1111	11.1111	11.1111	11.1111	11.1111	11.1111	11.1111	100	9	9	8	11	9	10	9	4	69
104	1	6.66667	8.88889	8.88889	6.66667	6.66667	11.1111	8.88889	8.88889	8.88889	75.5556	8.88889	8.88889	8.88889	8.88889	8.88889	4.44444	6.66667	6.66667	8.88889	71.1111	10	11	9	11	10	11	11	3	76
105	1	11.1111	8.88889	11.1111	8.88889	8.88889	6.66667	4.44444	11.1111	11.1111	82.2222	8.88889	11.1111	11.1111	11.1111	11.1111	11.1111	8.88889	11.1111	11.1111	95.5556	12	10	10	9	9	11	11	3	75
106	1	6.66667	8.88889	4.44444	4.44444	11.1111	6.66667	4.44444	8.88889	11.1111	66.6667	11.1111	11.1111	11.1111	11.1111	11.1111	11.1111	11.1111	11.1111	11.1111	100	12	12	12	11	12	12	10	4	85
107	0	11.1111	4.44444	4.44444	4.44444	8.88889	4.44444	2.22222	2.22222	6.66667	48.8889	11.1111	11.1111	11.1111	11.1111	11.1111	11.1111	11.1111	11.1111	11.1111	100	7	7	9	7	9	9	9	3	60
108	0	8.88889	8.88889	8.88889	2.22222	2.22222	6.66667	2.22222	8.88889	8.88889	57.7778	8.88889	11.1111	6.66667	6.66667	8.88889	11.1111	8.88889	8.88889	11.1111	82.2222	8	9	9	9	9	6	6	3	59
109	0	0	0	0	0	8.88889	0	0	0	8.88889	17.7778	8.88889	8.88889	8.88889	11.1111	11.1111	11.1111	11.1111	11.1111	11.1111	93.3333	5	6	5	7	8	6	6	3	46
110	0	11.1111	8.88889	8.88889	6.66667	11.1111	11.1111	6.66667	11.1111	11.1111	86.6667	11.1111	11.1111	11.1111	11.1111	11.1111	11.1111	11.1111	11.1111	11.1111	100	12	12	12	11	12	12	12	4	87
111	0	11.1111	11.1111	8.88889	6.66667	8.88889	11.1111	4.44444	6.66667	11.1111	80	11.1111	11.1111	2.22222	2.22222	11.1111	11.1111	2.22222	11.1111	11.1111	73.3333	12	11	11	11	10	12	12	4	83
112	1	8.88889	11.1111	11.1111	11.1111	11.1111	11.1111	11.1111	11.1111	11.1111	97.7778	11.1111	11.1111	11.1111	11.1111	11.1111	11.1111	11.1111	11.1111	11.1111	100	11	9	8	10	12	11	10	3	74
113	1	11.1111	11.1111	8.88889	8.88889	11.1111	11.1111	8.88889	11.1111	11.1111	93.3333	11.1111	11.1111	11.1111	11.1111	11.1111	11.1111	11.1111	11.1111	11.1111	100	12	9	8	9	10	9	9	3	69
114	1	11.1111	8.88889	8.88889	8.88889	11.1111	8.88889	6.66667	8.88889	8.88889	82.2222	11.1111	11.1111	11.1111	11.1111	11.1111	11.1111	11.1111	11.1111	11.1111	100	12	9	8	9	9	11	12	4	74
115	1	8.88889	8.88889	11.1111	8.88889	8.88889	11.1111	11.1111	11.1111	8.88889	88.8889	11.1111	11.1111	11.1111	11.1111	11.1111	11.1111	11.1111	11.1111	11.1111	100	10	10	8	9	10	9	9	3	68
116	1	11.1111	6.66667	8.88889	6.66667	8.88889	8.88889	6.66667	11.1111	11.1111	80	6.66667	6.66667	4.44444	4.44444	8.88889	11.1111	6.66667	11.1111	11.1111	71.1111	12	9	8	9	9	9	9	3	68
117	1	11.1111	8.88889	8.88889	4.44444	8.88889	8.88889	4.44444	8.88889	8.88889	73.3333	0	0	0	0	11.1111	11.1111	0	0	11.1111	33.3333	10	9	8	10	10	12	11	3	73
118	1	11.1111	8.88889	8.88889	4.44444	6.66667	6.66667	4.44444	8.88889	8.88889	68.8889	8.88889	8.88889	4.44444	0	6.66667	6.66667	4.44444	6.66667	6.66667	53.3333	9	9	7	9	10	12	12	3	71
119	1	6.66667	6.66667	8.88889	8.88889	6.66667	11.1111	11.1111	6.66667	4.44444	71.1111	11.1111	11.1111	11.1111	11.1111	11.1111	11.1111	11.1111	11.1111	11.1111	100	8	8	7	9	8	7	8	3	58
120	1	11.1111	8.88889	8.88889	8.88889	11.1111	11.1111	8.88889	11.1111	8.88889	88.8889	11.1111	11.1111	11.1111	11.1111	11.1111	11.1111	11.1111	11.1111	11.1111	100	12	9	8	9	10	12	10	4	74
121	1	8.88889	8.88889	8.88889	6.66667	8.88889	11.1111	8.88889	11.1111	11.1111	84.4444	8.88889	11.1111	8.88889	6.66667	11.1111	8.88889	8.88889	8.88889	8.88889	82.2222	9	12	10	9	9	9	9	3	70
122	1	8.88889	8.88889	6.66667	4.44444	8.88889	8.88889	4.44444	8.88889	8.88889	68.8889	11.1111	11.1111	11.1111	11.1111	11.1111	11.1111	11.1111	11.1111	11.1111	100	10	10	7	9	10	12	11	4	73
123	1	4.44444	6.66667	4.44444	4.44444	6.66667	6.66667	2.22222	4.44444	6.66667	46.6667	8.88889	11.1111	11.1111	6.66667	11.1111	11.1111	6.66667	6.66667	11.1111	84.4444	9	8	7	8	8	9	7	3	59
124	1	4.44444	8.88889	8.88889	6.66667	8.88889	8.88889	4.44444	4.44444	11.1111	66.6667	8.88889	8.88889	8.88889	8.88889	8.88889	8.88889	8.88889	11.1111	11.1111	84.4444	12	10	12	12	11	11	11	4	83
125	1	6.66667	8.88889	8.88889	2.22222	6.66667	2.22222	2.22222	4.44444	8.88889	51.1111	8.88889	8.88889	11.1111	8.88889	8.88889	8.88889	8.88889	8.88889	11.1111	84.4444	9	10	12	10	10	10	9	4	74
126	1	6.66667	6.66667	4.44444	6.66667	6.66667	4.44444	4.44444	6.66667	6.66667	53.3333	11.1111	11.1111	11.1111	11.1111	11.1111	11.1111	11.1111	11.1111	11.1111	100	9	8	9	9	9	9	9	3	65
127	1	6.66667	8.88889	11.1111	11.1111	8.88889	8.88889	6.66667	8.88889	8.88889	80	8.88889	8.88889	6.66667	8.88889	11.1111	8.88889	8.88889	8.88889	11.1111	82.2222	9	9	10	9	9	10	11	3	70
128	1	11.1111	11.1111	4.44444	4.44444	11.1111	11.1111	2.22222	8.88889	11.1111	75.5556	11.1111	11.1111	11.1111	11.1111	11.1111	11.1111	11.1111	11.1111	11.1111	100	12	12	7	12	10	12	11	4	80
129	1	2.22222	8.88889	0	2.22222	8.88889	8.88889	0	6.66667	8.88889	46.6667	6.66667	6.66667	6.66667	6.66667	6.66667	6.66667	6.66667	6.66667	6.66667	60	11	12	12	12	11	11	11	3	83
130	1	2.22222	2.22222	6.66667	8.88889	6.66667	2.22222	2.22222	2.22222	8.88889	42.2222	8.88889	11.1111	8.88889	11.1111	11.1111	11.1111	8.88889	11.1111	11.1111	93.3333	12	12	11	10	12	11	11	3	82
